# Supplementary material for: New Copper Complexes with N,O-Donor Ligands Based on Pyrazole Moieties Supported by 3-Substituted Acetylacetone Scaffolds
Source: Molecules. 2024 Jan 28;29(3):621. doi: 10.3390/molecules29030621 (PMC10856362; doi:10.3390/molecules29030621)
Supplement: Supplementary file 1 [file molecules-29-00621-s001.zip]

Archive with 1 entries (1 files):
- molecules-2827305-supplementary.pdf
